# Supplementary material for: Impact of Patient Body Mass Index on Post-Operative Recovery from Robotic-Assisted Hysterectomy
Source: Cancers (Basel). 2023 Aug 30;15(17):4335. doi: 10.3390/cancers15174335 (PMC10487232; doi:10.3390/cancers15174335)
Supplement: Supplementary file 1 [file cancers-15-04335-s001.zip]

Archive with 1 entries (1 files):
- cancers-2473665-supplementary.pdf
